# Supplementary material for: Nephrotoxicity of New Antibiotics: A Systematic Review
Source: Toxics. 2025 Jul 19;13(7):606. doi: 10.3390/toxics13070606 (PMC12299473; doi:10.3390/toxics13070606)
Supplement: Supplementary file 1 [file toxics-13-00606-s001.zip]

Archive with 8 entries (8 files):
- Supplementary file 1 - Search strategy-7-17.pdf
- Supplementary file 2 - PRISMA 2020 checklist-7-17.pdf
- Supplementary file 3 - PRISMA abstracts checklist-7-17.pdf
- Supplementary Table S1 - Excluded studies-7-17.pdf
- Supplementary Table S2 - Risk of bias assessment for clinical trials (Jadad scale).2-7-17.pdf
- Supplementary Table S3 - Risk of bias assessment for observational studies (NOS scale).2-7-17.pdf
- Supplementary Table S4 - Risk of bias assessment for non-randomized clinical trials (ROBINS-I v2).2-7-17.pdf
- Supplementary Table S5 - Studies not assessed for risk of bias with comment.2-7-17.pdf
